# Supplementary material for: Design and implementation of adolescent health Latin dance teaching system under artificial intelligence technology
Source: PLoS One. 2023 Nov 2;18(11):e0293313. doi: 10.1371/journal.pone.0293313 (PMC10621821; doi:10.1371/journal.pone.0293313)
Supplement: S1 Data — (XLSX) [file pone.0293313.s001.xlsx]

## Sheet: Graphical data
Figure8
Iteration	UCF101	HMDB51
1	80.74	70.07
2	81.55	72.32
3	82.4	73.14
4	83.02	73.72
5	83.45	73.97
6	83.45	74.04
7	83.45	74.14
Figure9a
Model	Complete set of features	Feature subset
SVM	85.29	85.85
RF	79.04	79.21
KNN	75.88	77.51
MNB	61.11	65.74
GNB	55.57	64.83
Figure9b
Model	Complete set of features	Feature subset
SVM	26.96	4.08
RF	0.11	0.08
KNN	14.92	4.02
MNB	0.05	0.01
GNB	0.62	0.07
Figure10a
Model	Complete set of features	Feature subset
SVM	77.15	77.33
RF	65.28	65.79
KNN	61.31	62.94
MNB	50.92	57.21
GNB	52.68	57.87
Figure10b
Model	Complete set of features	Feature subset
SVM	62.14	10.06
RF	0.18	0.14
KNN	39.27	0.43
MNB	0.05	0.01
GNB	2.79	0.61

## Sheet: Feature subset search results
Number of iterations：1			Number of iterations：2			Number of iterations：3			Number of iterations：4			Number of iterations：5			Number of iterations：6			Number of iterations：7
UCF101	HMDB51		UCF101	HMDB51		UCF101	HMDB51		UCF101	HMDB51		UCF101	HMDB51		UCF101	HMDB51		UCF101	HMDB51
81.04	70.37		81.85	72.62		82.3	73.04		82.92	73.62		83.35	73.87		83.35	73.94		83.35	74.04
80.44	69.77		81.25	72.02		82.1	72.84		82.72	73.42		83.15	73.67		83.15	73.74		83.15	73.84
81.04	70.37		81.85	72.62		82.1	72.84		82.72	73.42		83.15	73.67		83.15	73.74		83.15	73.84
80.84	70.17		81.65	72.42		82.7	73.44		83.32	74.02		83.75	74.27		83.75	74.34		83.75	74.44
80.44	69.77		81.25	72.02		82.7	73.44		83.32	74.02		83.75	74.27		83.75	74.34		83.75	74.44
80.44	69.77		81.25	72.02		82.3	73.04		82.92	73.62		83.35	73.87		83.35	73.94		83.35	74.04
80.84	70.17		81.65	72.42		82.5	73.24		83.12	73.82		83.55	74.07		83.55	74.14		83.55	74.24
80.44	69.77		81.25	72.02		82.1	72.84		82.72	73.42		83.15	73.67		83.15	73.74		83.15	73.84
80.44	69.77		81.25	72.02		82.1	72.84		82.72	73.42		83.15	73.67		83.15	73.74		83.15	73.84
80.44	69.77		81.25	72.02		82.1	72.84		82.72	73.42		83.15	73.67		83.15	73.74		83.15	73.84
81.04	70.37		81.85	72.62		82.5	73.24		83.12	73.82		83.55	74.07		83.55	74.14		83.55	74.24
81.04	70.37		81.85	72.62		82.1	72.84		82.72	73.42		83.15	73.67		83.15	73.74		83.15	73.84
80.64	69.97		81.45	72.22		82.7	73.44		83.32	74.02		83.75	74.27		83.75	74.34		83.75	74.44
80.44	69.77		81.25	72.02		82.1	72.84		82.72	73.42		83.15	73.67		83.15	73.74		83.15	73.84
81.04	70.37		81.85	72.62		82.5	73.24		83.12	73.82		83.55	74.07		83.55	74.14		83.55	74.24
81.04	70.37		81.85	72.62		82.1	72.84		82.72	73.42		83.15	73.67		83.15	73.74		83.15	73.84
80.84	70.17		81.65	72.42		82.3	73.04		82.92	73.62		83.35	73.87		83.35	73.94		83.35	74.04
81.04	70.37		81.85	72.62		82.5	73.24		83.12	73.82		83.55	74.07		83.55	74.14		83.55	74.24
80.64	69.97		81.45	72.22		82.3	73.04		82.92	73.62		83.35	73.87		83.35	73.94		83.35	74.04
80.84	70.17		81.65	72.42		82.7	73.44		83.32	74.02		83.75	74.27		83.75	74.34		83.75	74.44
81.04	70.37		81.85	72.62		82.5	73.24		83.12	73.82		83.55	74.07		83.55	74.14		83.55	74.24
81.04	70.37		81.85	72.62		82.1	72.84		82.72	73.42		83.15	73.67		83.15	73.74		83.15	73.84
80.64	69.97		81.45	72.22		82.7	73.44		83.32	74.02		83.75	74.27		83.75	74.34		83.75	74.44
80.44	69.77		81.25	72.02		82.3	73.04		82.92	73.62		83.35	73.87		83.35	73.94		83.35	74.04
80.64	69.97		81.45	72.22		82.1	72.84		82.72	73.42		83.15	73.67		83.15	73.74		83.15	73.84
81.04	70.37		81.85	72.62		82.7	73.44		83.32	74.02		83.75	74.27		83.75	74.34		83.75	74.44
80.84	70.17		81.65	72.42		82.1	72.84		82.72	73.42		83.15	73.67		83.15	73.74		83.15	73.84
80.64	69.97		81.45	72.22		82.7	73.44		83.32	74.02		83.75	74.27		83.75	74.34		83.75	74.44
80.64	69.97		81.45	72.22		82.3	73.04		82.92	73.62		83.35	73.87		83.35	73.94		83.35	74.04
80.64	69.97		81.45	72.22		82.7	73.44		83.32	74.02		83.75	74.27		83.75	74.34		83.75	74.44
80.44	69.77		81.25	72.02		82.3	73.04		82.92	73.62		83.35	73.87		83.35	73.94		83.35	74.04
80.84	70.17		81.65	72.42		82.3	73.04		82.92	73.62		83.35	73.87		83.35	73.94		83.35	74.04
80.44	69.77		81.25	72.02		82.1	72.84		82.72	73.42		83.15	73.67		83.15	73.74		83.15	73.84
80.64	69.97		81.45	72.22		82.5	73.24		83.12	73.82		83.55	74.07		83.55	74.14		83.55	74.24
80.44	69.77		81.25	72.02		82.3	73.04		82.92	73.62		83.35	73.87		83.35	73.94		83.35	74.04
80.64	69.97		81.45	72.22		82.5	73.24		83.12	73.82		83.55	74.07		83.55	74.14		83.55	74.24
80.44	69.77		81.25	72.02		82.7	73.44		83.32	74.02		83.75	74.27		83.75	74.34		83.75	74.44
80.84	70.17		81.65	72.42		82.3	73.04		82.92	73.62		83.35	73.87		83.35	73.94		83.35	74.04
80.64	69.97		81.45	72.22		82.3	73.04		82.92	73.62		83.35	73.87		83.35	73.94		83.35	74.04
80.84	70.17		81.65	72.42		82.5	73.24		83.12	73.82		83.55	74.07		83.55	74.14		83.55	74.24
80.84	70.17		81.65	72.42		82.3	73.04		82.92	73.62		83.35	73.87		83.35	73.94		83.35	74.04
80.64	69.97		81.45	72.22		82.5	73.24		83.12	73.82		83.55	74.07		83.55	74.14		83.55	74.24
80.64	69.97		81.45	72.22		82.1	72.84		82.72	73.42		83.15	73.67		83.15	73.74		83.15	73.84
80.64	69.97		81.45	72.22		82.5	73.24		83.12	73.82		83.55	74.07		83.55	74.14		83.55	74.24
81.04	70.37		81.85	72.62		82.7	73.44		83.32	74.02		83.75	74.27		83.75	74.34		83.75	74.44
80.44	69.77		81.25	72.02		82.3	73.04		82.92	73.62		83.35	73.87		83.35	73.94		83.35	74.04
80.64	69.97		81.45	72.22		82.7	73.44		83.32	74.02		83.75	74.27		83.75	74.34		83.75	74.44
80.44	69.77		81.25	72.02		82.1	72.84		82.72	73.42		83.15	73.67		83.15	73.74		83.15	73.84
80.84	70.17		81.65	72.42		82.3	73.04		82.92	73.62		83.35	73.87		83.35	73.94		83.35	74.04
80.84	70.17		81.65	72.42		82.5	73.24		83.12	73.82		83.55	74.07		83.55	74.14		83.55	74.24

## Sheet: UCF101-Accuracy
SVM			RF			KNN			MNB			GNB
Complete set of features	Feature subset		Complete set of features	Feature subset		Complete set of features	Feature subset		Complete set of features	Feature subset		Complete set of features	Feature subset
85.19	85.75		78.94	79.11		75.78	77.41		61.01	65.64		55.47	64.73
84.99	85.55		78.74	78.91		75.58	77.21		60.81	65.44		55.27	64.53
84.99	85.55		78.74	78.91		75.58	77.21		60.81	65.44		55.27	64.53
85.59	86.15		79.34	79.51		76.18	77.81		61.41	66.04		55.87	65.13
85.59	86.15		79.34	79.51		76.18	77.81		61.41	66.04		55.87	65.13
85.19	85.75		78.94	79.11		75.78	77.41		61.01	65.64		55.47	64.73
85.39	85.95		79.14	79.31		75.98	77.61		61.21	65.84		55.67	64.93
84.99	85.55		78.74	78.91		75.58	77.21		60.81	65.44		55.27	64.53
84.99	85.55		78.74	78.91		75.58	77.21		60.81	65.44		55.27	64.53
84.99	85.55		78.74	78.91		75.58	77.21		60.81	65.44		55.27	64.53
85.41	85.97		79.16	79.33		76	77.63		61.23	65.86		55.69	64.95
84.99	85.55		78.74	78.91		75.58	77.21		60.81	65.44		55.27	64.53
85.59	86.15		79.34	79.51		76.18	77.81		61.41	66.04		55.87	65.13
84.99	85.55		78.74	78.91		75.58	77.21		60.81	65.44		55.27	64.53
85.39	85.95		79.14	79.31		75.98	77.61		61.21	65.84		55.67	64.93
84.99	85.55		78.74	78.91		75.58	77.21		60.81	65.44		55.27	64.53
85.19	85.75		78.94	79.11		75.78	77.41		61.01	65.64		55.47	64.73
85.39	85.95		79.14	79.31		75.98	77.61		61.21	65.84		55.67	64.93
85.19	85.75		78.94	79.11		75.78	77.41		61.01	65.64		55.47	64.73
85.59	86.15		79.34	79.51		76.18	77.81		61.41	66.04		55.87	65.13
85.39	85.95		79.14	79.31		75.98	77.61		61.21	65.84		55.67	64.93
84.99	85.55		78.74	78.91		75.58	77.21		60.81	65.44		55.27	64.53
85.59	86.15		79.34	79.51		76.18	77.81		61.41	66.04		55.87	65.13
85.19	85.75		78.94	79.11		75.78	77.41		61.01	65.64		55.47	64.73
84.99	85.55		78.74	78.91		75.58	77.21		60.81	65.44		55.27	64.53
85.59	86.15		79.34	79.51		76.18	77.81		61.41	66.04		55.87	65.13
84.99	85.55		78.74	78.91		75.58	77.21		60.81	65.44		55.27	64.53
85.59	86.15		79.34	79.51		76.18	77.81		61.41	66.04		55.87	65.13
85.19	85.75		78.94	79.11		75.78	77.41		61.01	65.64		55.47	64.73
85.59	86.15		79.34	79.51		76.18	77.81		61.41	66.04		55.87	65.13
85.19	85.75		78.94	79.11		75.78	77.41		61.01	65.64		55.47	64.73
85.19	85.75		78.94	79.11		75.78	77.41		61.01	65.64		55.47	64.73
84.99	85.55		78.74	78.91		75.58	77.21		60.81	65.44		55.27	64.53
85.39	85.95		79.14	79.31		75.98	77.61		61.21	65.84		55.67	64.93
85.19	85.75		78.94	79.11		75.78	77.41		61.01	65.64		55.47	64.73
85.39	85.95		79.14	79.31		75.98	77.61		61.21	65.84		55.67	64.93
85.59	86.15		79.34	79.51		76.18	77.81		61.41	66.04		55.87	65.13
85.19	85.75		78.94	79.11		75.78	77.41		61.01	65.64		55.47	64.73
85.19	85.75		78.94	79.11		75.78	77.41		61.01	65.64		55.47	64.73
85.39	85.95		79.14	79.31		75.98	77.61		61.21	65.84		55.67	64.93
85.19	85.75		78.94	79.11		75.78	77.41		61.01	65.64		55.47	64.73
85.39	85.95		79.14	79.31		75.98	77.61		61.21	65.84		55.67	64.93
84.99	85.55		78.74	78.91		75.58	77.21		60.81	65.44		55.27	64.53
85.39	85.95		79.14	79.31		75.98	77.61		61.21	65.84		55.67	64.93
85.59	86.15		79.34	79.51		76.18	77.81		61.41	66.04		55.87	65.13
85.17	85.73		78.92	79.09		75.76	77.39		60.99	65.62		55.45	64.71
85.59	86.15		79.34	79.51		76.18	77.81		61.41	66.04		55.87	65.13
84.99	85.55		78.74	78.91		75.58	77.21		60.81	65.44		55.27	64.53
85.19	85.75		78.94	79.11		75.78	77.41		61.01	65.64		55.47	64.73
85.39	85.95		79.14	79.31		75.98	77.61		61.21	65.84		55.67	64.93

## Sheet: UCF101-Latency
SVM			RF			KNN			MNB			GNB
Complete set of features	Feature subset		Complete set of features	Feature subset		Complete set of features	Feature subset		Complete set of features	Feature subset		Complete set of features	Feature subset
26.86	3.98		0.1088	0.0788		14.924	4.024		0.054	0.0088		0.6188	0.0688
26.66	3.78		0.1088	0.0788		14.9188	4.0188		0.0488	0.014		0.624	0.074
26.66	3.78		0.1088	0.0788		14.916	4.016		0.046	0.006		0.616	0.066
27.26	4.38		0.106	0.076		14.916	4.016		0.046	0.006		0.616	0.066
27.26	4.38		0.106	0.076		14.916	4.016		0.046	0.0088		0.6188	0.0688
26.86	3.98		0.1088	0.0788		14.924	4.024		0.054	0.0088		0.6188	0.0688
27.06	4.18		0.1112	0.0812		14.9212	4.0212		0.0512	0.0112		0.6212	0.0712
26.66	3.78		0.114	0.084		14.9212	4.0212		0.0512	0.006		0.616	0.066
26.66	3.78		0.1088	0.0788		14.916	4.016		0.046	0.006		0.616	0.066
26.66	3.78		0.1112	0.0812		14.9188	4.0188		0.0488	0.0112		0.6212	0.0712
27.08	4.2		0.114	0.084		14.9212	4.0212		0.0512	0.0112		0.6212	0.0712
26.66	3.78		0.1088	0.0788		14.9188	4.0188		0.0488	0.014		0.624	0.074
27.26	4.38		0.1088	0.0788		14.924	4.024		0.054	0.006		0.616	0.066
26.66	3.78		0.106	0.076		14.924	4.024		0.054	0.0112		0.6212	0.0712
27.06	4.18		0.106	0.076		14.9188	4.0188		0.0488	0.0088		0.6188	0.0688
26.66	3.78		0.114	0.084		14.924	4.024		0.054	0.006		0.616	0.066
26.86	3.98		0.114	0.084		14.924	4.024		0.054	0.014		0.624	0.074
27.06	4.18		0.114	0.084		14.916	4.016		0.046	0.014		0.624	0.074
26.86	3.98		0.106	0.076		14.9188	4.0188		0.0488	0.006		0.616	0.066
27.26	4.38		0.1112	0.0812		14.9212	4.0212		0.0512	0.0088		0.6188	0.0688
27.06	4.18		0.106	0.076		14.9188	4.0188		0.0488	0.0112		0.6212	0.0712
26.66	3.78		0.1112	0.0812		14.9212	4.0212		0.0512	0.014		0.624	0.074
27.26	4.38		0.106	0.076		14.916	4.016		0.046	0.014		0.624	0.074
26.86	3.98		0.1112	0.0812		14.9188	4.0188		0.0488	0.0088		0.6188	0.0688
26.66	3.78		0.114	0.084		14.916	4.016		0.046	0.014		0.624	0.074
27.26	4.38		0.106	0.076		14.916	4.016		0.046	0.0112		0.6212	0.0712
26.66	3.78		0.1088	0.0788		14.9212	4.0212		0.0512	0.0088		0.6188	0.0688
27.26	4.38		0.1088	0.0788		14.9188	4.0188		0.0488	0.014		0.624	0.074
26.86	3.98		0.106	0.076		14.9212	4.0212		0.0512	0.0088		0.6188	0.0688
27.26	4.38		0.1112	0.0812		14.9188	4.0188		0.0488	0.006		0.616	0.066
26.86	3.98		0.1088	0.0788		14.9188	4.0188		0.0488	0.0112		0.6212	0.0712
26.86	3.98		0.106	0.076		14.924	4.024		0.054	0.0112		0.6212	0.0712
26.66	3.78		0.1112	0.0812		14.9188	4.0188		0.0488	0.0112		0.6212	0.0712
27.06	4.18		0.106	0.076		14.9212	4.0212		0.0512	0.006		0.616	0.066
26.86	3.98		0.1112	0.0812		14.916	4.016		0.046	0.0088		0.6188	0.0688
27.06	4.18		0.1088	0.0788		14.9212	4.0212		0.0512	0.006		0.616	0.066
27.26	4.38		0.1088	0.0788		14.924	4.024		0.054	0.0088		0.6188	0.0688
26.86	3.98		0.1088	0.0788		14.9188	4.0188		0.0488	0.0088		0.6188	0.0688
26.86	3.98		0.106	0.076		14.9212	4.0212		0.0512	0.014		0.624	0.074
27.06	4.18		0.106	0.076		14.9188	4.0188		0.0488	0.0112		0.6212	0.0712
26.86	3.98		0.1112	0.0812		14.9188	4.0188		0.0488	0.014		0.624	0.074
27.06	4.18		0.1112	0.0812		14.916	4.016		0.046	0.0112		0.6212	0.0712
26.66	3.78		0.106	0.076		14.924	4.024		0.054	0.006		0.616	0.066
27.06	4.18		0.114	0.084		14.916	4.016		0.046	0.006		0.616	0.066
27.26	4.38		0.1088	0.0788		14.916	4.016		0.046	0.006		0.616	0.066
26.84	3.96		0.1112	0.0812		14.924	4.024		0.054	0.0088		0.6188	0.0688
27.26	4.38		0.114	0.084		14.916	4.016		0.046	0.0088		0.6188	0.0688
26.66	3.78		0.1088	0.0788		14.916	4.016		0.046	0.006		0.616	0.066
26.86	3.98		0.114	0.084		14.9212	4.0212		0.0512	0.0088		0.6188	0.0688
27.06	4.18		0.114	0.084		14.9188	4.0188		0.0488	0.0088		0.6188	0.0688

## Sheet: HMDB51-Accuracy
SVM			RF			KNN			MNB			GNB
Complete set of features	Feature subset		Complete set of features	Feature subset		Complete set of features	Feature subset		Complete set of features	Feature subset		Complete set of features	Feature subset
77.1488	77.3288		65.2788	65.7888		61.3088	62.9388		50.9188	57.2088		52.6788	57.8688
77.154	77.334		65.284	65.794		61.314	62.944		50.924	57.214		52.6812	57.8712
77.146	77.326		65.276	65.786		61.306	62.936		50.916	57.206		52.684	57.874
77.146	77.326		65.276	65.786		61.306	62.936		50.916	57.206		52.6788	57.8688
77.1488	77.3288		65.2788	65.7888		61.3088	62.9388		50.9188	57.2088		52.676	57.866
77.1488	77.3288		65.2788	65.7888		61.3088	62.9388		50.9188	57.2088		52.684	57.874
77.1512	77.3312		65.2812	65.7912		61.3112	62.9412		50.9212	57.2112		52.6812	57.8712
77.146	77.326		65.276	65.786		61.306	62.936		50.916	57.206		52.6812	57.8712
77.146	77.326		65.276	65.786		61.306	62.936		50.916	57.206		52.676	57.866
77.1512	77.3312		65.2812	65.7912		61.3112	62.9412		50.9212	57.2112		52.684	57.874
77.1512	77.3312		65.2812	65.7912		61.3112	62.9412		50.9212	57.2112		52.684	57.874
77.154	77.334		65.284	65.794		61.314	62.944		50.924	57.214		52.684	57.874
77.146	77.326		65.276	65.786		61.306	62.936		50.916	57.206		52.6788	57.8688
77.1512	77.3312		65.2812	65.7912		61.3112	62.9412		50.9212	57.2112		52.6812	57.8712
77.1488	77.3288		65.2788	65.7888		61.3088	62.9388		50.9188	57.2088		52.6788	57.8688
77.146	77.326		65.276	65.786		61.306	62.936		50.916	57.206		52.676	57.866
77.154	77.334		65.284	65.794		61.314	62.944		50.924	57.214		52.676	57.866
77.154	77.334		65.284	65.794		61.314	62.944		50.924	57.214		52.684	57.874
77.146	77.326		65.276	65.786		61.306	62.936		50.916	57.206		52.684	57.874
77.1488	77.3288		65.2788	65.7888		61.3088	62.9388		50.9188	57.2088		52.6812	57.8712
77.1512	77.3312		65.2812	65.7912		61.3112	62.9412		50.9212	57.2112		52.6812	57.8712
77.154	77.334		65.284	65.794		61.314	62.944		50.924	57.214		52.676	57.866
77.154	77.334		65.284	65.794		61.314	62.944		50.924	57.214		52.676	57.866
77.1488	77.3288		65.2788	65.7888		61.3088	62.9388		50.9188	57.2088		52.6812	57.8712
77.154	77.334		65.284	65.794		61.314	62.944		50.924	57.214		52.6788	57.8688
77.1512	77.3312		65.2812	65.7912		61.3112	62.9412		50.9212	57.2112		52.676	57.866
77.1488	77.3288		65.2788	65.7888		61.3088	62.9388		50.9188	57.2088		52.676	57.866
77.154	77.334		65.284	65.794		61.314	62.944		50.924	57.214		52.684	57.874
77.1488	77.3288		65.2788	65.7888		61.3088	62.9388		50.9188	57.2088		52.6812	57.8712
77.146	77.326		65.276	65.786		61.306	62.936		50.916	57.206		52.6788	57.8688
77.1512	77.3312		65.2812	65.7912		61.3112	62.9412		50.9212	57.2112		52.6788	57.8688
77.1512	77.3312		65.2812	65.7912		61.3112	62.9412		50.9212	57.2112		52.6788	57.8688
77.1512	77.3312		65.2812	65.7912		61.3112	62.9412		50.9212	57.2112		52.676	57.866
77.146	77.326		65.276	65.786		61.306	62.936		50.916	57.206		52.676	57.866
77.1488	77.3288		65.2788	65.7888		61.3088	62.9388		50.9188	57.2088		52.684	57.874
77.146	77.326		65.276	65.786		61.306	62.936		50.916	57.206		52.6812	57.8712
77.1488	77.3288		65.2788	65.7888		61.3088	62.9388		50.9188	57.2088		52.676	57.866
77.1488	77.3288		65.2788	65.7888		61.3088	62.9388		50.9188	57.2088		52.676	57.866
77.154	77.334		65.284	65.794		61.314	62.944		50.924	57.214		52.6788	57.8688
77.1512	77.3312		65.2812	65.7912		61.3112	62.9412		50.9212	57.2112		52.6788	57.8688
77.154	77.334		65.284	65.794		61.314	62.944		50.924	57.214		52.6788	57.8688
77.1512	77.3312		65.2812	65.7912		61.3112	62.9412		50.9212	57.2112		52.6788	57.8688
77.146	77.326		65.276	65.786		61.306	62.936		50.916	57.206		52.6788	57.8688
77.146	77.326		65.276	65.786		61.306	62.936		50.916	57.206		52.684	57.874
77.146	77.326		65.276	65.786		61.306	62.936		50.916	57.206		52.676	57.866
77.1488	77.3288		65.2788	65.7888		61.3088	62.9388		50.9188	57.2088		52.6812	57.8712
77.1488	77.3288		65.2788	65.7888		61.3088	62.9388		50.9188	57.2088		52.6788	57.8688
77.146	77.326		65.276	65.786		61.306	62.936		50.916	57.206		52.6812	57.8712
77.1488	77.3288		65.2788	65.7888		61.3088	62.9388		50.9188	57.2088		52.676	57.866
77.1488	77.3288		65.2788	65.7888		61.3088	62.9388		50.9188	57.2088		52.6788	57.8688

## Sheet: HMDB51-Latency
SVM			RF			KNN			MNB			GNB
Complete set of features	Feature subset		Complete set of features	Feature subset		Complete set of features	Feature subset		Complete set of features	Feature subset		Complete set of features	Feature subset
62.1388	10.0588		0.1788	0.1388		39.2688	0.4288		0.0488	0.0088		2.7888	0.6112
62.1412	10.0612		0.1812	0.1412		39.2712	0.4312		0.0512	0.0112		2.7912	0.6112
62.144	10.064		0.184	0.144		39.274	0.434		0.054	0.014		2.794	0.6112
62.1388	10.0588		0.1788	0.1388		39.2688	0.4288		0.0488	0.0088		2.7888	0.606
62.136	10.056		0.176	0.136		39.266	0.426		0.046	0.006		2.786	0.606
62.144	10.064		0.184	0.144		39.274	0.434		0.054	0.014		2.794	0.6088
62.1412	10.0612		0.1812	0.1412		39.2712	0.4312		0.0512	0.0112		2.7912	0.606
62.1412	10.0612		0.1812	0.1412		39.2712	0.4312		0.0512	0.0112		2.7912	0.6088
62.136	10.056		0.176	0.136		39.266	0.426		0.046	0.006		2.786	0.6088
62.144	10.064		0.184	0.144		39.274	0.434		0.054	0.014		2.794	0.6112
62.144	10.064		0.184	0.144		39.274	0.434		0.054	0.014		2.794	0.614
62.144	10.064		0.184	0.144		39.274	0.434		0.054	0.014		2.794	0.614
62.1388	10.0588		0.1788	0.1388		39.2688	0.4288		0.0488	0.0088		2.7888	0.606
62.1412	10.0612		0.1812	0.1412		39.2712	0.4312		0.0512	0.0112		2.7912	0.6088
62.1388	10.0588		0.1788	0.1388		39.2688	0.4288		0.0488	0.0088		2.7888	0.6088
62.136	10.056		0.176	0.136		39.266	0.426		0.046	0.006		2.786	0.606
62.136	10.056		0.176	0.136		39.266	0.426		0.046	0.006		2.786	0.606
62.144	10.064		0.184	0.144		39.274	0.434		0.054	0.014		2.794	0.6088
62.144	10.064		0.184	0.144		39.274	0.434		0.054	0.014		2.794	0.614
62.1412	10.0612		0.1812	0.1412		39.2712	0.4312		0.0512	0.0112		2.7912	0.614
62.1412	10.0612		0.1812	0.1412		39.2712	0.4312		0.0512	0.0112		2.7912	0.614
62.136	10.056		0.176	0.136		39.266	0.426		0.046	0.006		2.786	0.606
62.136	10.056		0.176	0.136		39.266	0.426		0.046	0.006		2.786	0.6112
62.1412	10.0612		0.1812	0.1412		39.2712	0.4312		0.0512	0.0112		2.7912	0.6088
62.1388	10.0588		0.1788	0.1388		39.2688	0.4288		0.0488	0.0088		2.7888	0.606
62.136	10.056		0.176	0.136		39.266	0.426		0.046	0.006		2.786	0.6112
62.136	10.056		0.176	0.136		39.266	0.426		0.046	0.006		2.786	0.6088
62.144	10.064		0.184	0.144		39.274	0.434		0.054	0.014		2.794	0.6112
62.1412	10.0612		0.1812	0.1412		39.2712	0.4312		0.0512	0.0112		2.7912	0.6088
62.1388	10.0588		0.1788	0.1388		39.2688	0.4288		0.0488	0.0088		2.7888	0.6088
62.1388	10.0588		0.1788	0.1388		39.2688	0.4288		0.0488	0.0088		2.7888	0.606
62.1388	10.0588		0.1788	0.1388		39.2688	0.4288		0.0488	0.0088		2.7888	0.614
62.136	10.056		0.176	0.136		39.266	0.426		0.046	0.006		2.786	0.606
62.136	10.056		0.176	0.136		39.266	0.426		0.046	0.006		2.786	0.6088
62.144	10.064		0.184	0.144		39.274	0.434		0.054	0.014		2.794	0.614
62.1412	10.0612		0.1812	0.1412		39.2712	0.4312		0.0512	0.0112		2.7912	0.6088
62.136	10.056		0.176	0.136		39.266	0.426		0.046	0.006		2.786	0.6112
62.136	10.056		0.176	0.136		39.266	0.426		0.046	0.006		2.786	0.606
62.1388	10.0588		0.1788	0.1388		39.2688	0.4288		0.0488	0.0088		2.7888	0.614
62.1388	10.0588		0.1788	0.1388		39.2688	0.4288		0.0488	0.0088		2.7888	0.6088
62.1388	10.0588		0.1788	0.1388		39.2688	0.4288		0.0488	0.0088		2.7888	0.6112
62.1388	10.0588		0.1788	0.1388		39.2688	0.4288		0.0488	0.0088		2.7888	0.606
62.1388	10.0588		0.1788	0.1388		39.2688	0.4288		0.0488	0.0088		2.7888	0.6088
62.144	10.064		0.184	0.144		39.274	0.434		0.054	0.014		2.794	0.6088
62.136	10.056		0.176	0.136		39.266	0.426		0.046	0.006		2.786	0.606
62.1412	10.0612		0.1812	0.1412		39.2712	0.4312		0.0512	0.0112		2.7912	0.6112
62.1388	10.0588		0.1788	0.1388		39.2688	0.4288		0.0488	0.0088		2.7888	0.614
62.1412	10.0612		0.1812	0.1412		39.2712	0.4312		0.0512	0.0112		2.7912	0.606
62.136	10.056		0.176	0.136		39.266	0.426		0.046	0.006		2.786	0.6112
62.1388	10.0588		0.1788	0.1388		39.2688	0.4288		0.0488	0.0088		2.7888	0.614
